# Supplementary material for: Machine Learning Approaches Reveal That the Number of Tests Do Not Matter to the Prediction of Global Confirmed COVID-19 Cases
Source: Front Artif Intell. 2020 Nov 23;3:561801. doi: 10.3389/frai.2020.561801 (PMC7971514; doi:10.3389/frai.2020.561801)
Supplement: Supplementary file 1 [file datasheet1.csv]

Country	TotCases	NewCases	TotDeaths	TotRec	TotActive	TotSerCas	CasesPM	DeathsPM	TotTests	TestsPM
USA	677,570	29,567	34,617	57,508	585,445	13,369	2,047	105	3,398,140	10,266
Spain	184,948	4,289	19,315	74,797	90,836	7,371	3,956	413	930,230	19,896
Italy	168,941	3,786	22,170	40,164	106,607	2,936	2,794	367	1,178,403	19,490
France	146,060	12,416	17,920	32,812	95,328	6,248	2,238	275	333,807	5,114
Germany	137,698	2,945	4,052	77,000	56,646	4,288	1,643	48	1,728,357	20,629
UK	103,093	4,617	13,729		89,020	1,559	1,519	202	417,649	6,152
China	82,341	46	3,342	77,892	1,107	95	57	2
Iran	77,995	1,606	4,869	52,229	20,897	3,594	929	58	310,340	3,695
Turkey	74,193	4,801	1,643	7,089	65,461	1,854	880	19	518,143	6,144
Belgium	34,809	1,236	4,857	7,562	22,390	1,182	3,003	419	134,303	11,588
Brazil	30,683	2,073	1,947	14,026	14,710	6,634	144	9	62,985	296
Canada	30,106	1,727	1,195	9,729	19,182	557	798	32	487,625	12,920
Netherlands	29,214	1,061	3,315	250	25,649	1,279	1,705	193	147,948	8,634
Russia	27,938	3,448	232	2,304	25,402	8	191	2	1,613,413	11,056
Switzerland	26,732	396	1,281	15,900	9,551	386	3,089	148	206,400	23,849
Portugal	18,841	750	629	493	17,719	229	1,848	62	208,314	20,430
Austria	14,476	126	410	8,986	5,080	238	1,607	46	162,816	18,078
India	13,430	1,060	448	1,768	11,214		10	0.3	302,956	220
Ireland	13,271	724	486	77	12,708	156	2,688	98	90,646	18,358
Israel	12,758	257	142	2,818	9,798	181	1,474	16	187,250	21,634
Sweden	12,540	613	1,333	550	10,657	522	1,242	132	74,600	7,387
Peru	12,491	1,016	274	6,120	6,097	169	379	8	121,468	3,684
S. Korea	10,613	22	229	7,757	2,627	55	207	4	538,775	10,509
Japan	9,231	605	190	935	8,106	193	73	2	100,703	796
Chile	8,807	534	105	3,299	5,403	384	461	5	98,424	5,149
Ecuador	8,225	367	403	838	6,984	168	466	23	27,868	1,580
Poland	7,918	336	314	774	6,830	160	209	8	169,071	4,467
Romania	7,707	491	392	1,357	5,958	243	401	20	79,629	4,139
Pakistan	6,919	536	128	1,645	5,146	46	31	0.6	78,979	358
Norway	6,905	108	152	32	6,721	64	1,274	28	133,707	24,664
Denmark	6,879	198	321	3,023	3,535	92	1,188	55	82,380	14,223
Australia	6,468	21	63	3,747	2,658	66	254	2	380,003	14,902
Czechia	6,433	132	169	972	5,292	75	601	16	146,004	13,634
Saudi Arabia	6,380	518	83	990	5,307	71	183	2	150,000	4,309
Mexico	5,847	448	449	2,125	3,273	207	45	3	40,091	311
UAE	5,825	460	35	1,095	4,695	1	589	4	767,000	77,550
Philippines	5,660	207	362	435	4,863	1	52	3	48,171	440
Indonesia	5,516	380	496	548	4,472		20	2	36,000	132
Serbia	5,318	445	103	443	4,772	120	609	12	29,472	3,373
Malaysia	5,182	110	84	2,766	2,332	56	160	3	87,183	2,694
Singapore	4,427	728	10	683	3,734	29	757	2	72,680	12,423
Belarus	4,204	476	40	203	3,961	65	445	4	81,246	8,598
Ukraine	4,161	397	116	186	3,859	45	95	3	42,823	979
Qatar	4,103	392	7	415	3,681	37	1,424	2	56,381	19,570
Dominican Republic	3,755	141	196	215	3,344	121	346	18	12,229	1,127
Panama	3,751		103	75	3,573	106	869	24	16,854	3,906
Luxembourg	3,444	71	69	552	2,823	35	5,502	110	31,660	50,577
Finland	3,369	132	75	1,700	1,594	76	608	14	49,700	8,970
Colombia	3,233	128	144	550	2,539	98	64	3	52,085	1,024
Egypt	2,673	168	196	596	1,881		26	2	25,000	244
Thailand	2,672	29	46	1,593	1,033	61	38	0.7	100,498	1,440
Argentina	2,669	98	122	631	1,916	121	59	3	26,457	585
South Africa	2,605	99	48	903	1,654	7	44	0.8	95,060	1,603
Morocco	2,283	259	130	249	1,904	1	62	4	11,996	325
Algeria	2,268	108	348	783	1,137	60	52	8	3,359	77
Greece	2,207	15	105	269	1,833	69	212	10	50,771	4,871
Moldova	2,154	105	54	235	1,865	80	534	13	9,208	2,283
Croatia	1,791	50	35	529	1,227	31	436	9	20,158	4,910
Iceland	1,739	12	8	1,144	587	6	5,096	23	38,204	111,955
Bahrain	1,700	29	7	703	990	3	999	4	76,630	45,035
Hungary	1,652	73	142	199	1,311	60	171	15	38,489	3,984
Bangladesh	1,572	341	60	49	1,463	1	10	0.4	17,003	103
Kuwait	1,524	119	3	225	1,296	32	357	0.7
Iraq	1,434	19	80	856	498		36	2	49,260	1,225
Estonia	1,434	34	36	133	1,265	10	1,081	27	36,024	27,156
Kazakhstan	1,402	107	17	277	1,108	22	75	0.9	85,735	4,566
New Zealand	1,401	15	9	770	622	3	291	2	70,160	14,549
Uzbekistan	1,349	47	4	129	1,216	8	40	0.1	100,000	2,988
Azerbaijan	1,283	30	15	460	808	28	127	1	75,397	7,436
Slovenia	1,268	20	61	174	1,033	31	610	29	38,137	18,344
Bosnia and Herzegovina	1,167	57	43	277	847	4	356	13	14,743	4,494
Armenia	1,159	48	18	358	783	30	391	6	9,632	3,250
Lithuania	1,128	37	32	178	918	14	414	12	48,537	17,829
North Macedonia	1,081	107	46	121	914	15	519	22	10,422	5,002
Oman	1,019	109	4	176	839	3	200	0.8
Hong Kong	1,018	1	4	485	529	9	136	0.5	116,273	15,509
Cameroon	996	148	22	164	810		38	0.8
Slovakia	977	114	8	167	802	5	179	1	34,458	6,311
Cuba	862	48	27	171	664	16	76	2	21,837	1,928
Afghanistan	840	56	30	54	756		22	0.8
Tunisia	822	42	37	43	742	89	70	3	13,930	1,179
Bulgaria	800	53	38	122	640	37	115	5	18,502	2,663
Cyprus	735	20	12	77	646	8	609	10	17,923	14,845
Diamond Princess	712		13	644	55	7
Latvia	675	9	5	57	613	3	358	3	31,302	16,595
Andorra	673		33	169	471	17	8,710	427	1,673	21,653
Lebanon	663	5	21	86	556	30	97	3	18,115	2,654
Ivory Coast	654		6	146	502		25	0.2
Costa Rica	642	16	4	74	564	11	126	0.8	9,396	1,844
Ghana	641		8	83	550	2	21	0.3	50,719	1,632
Djibouti	591	156	2	73	516		598	2	6,430	6,508
Niger	584		14	90	480		24	0.6	4,427	183
Burkina Faso	546	4	32	257	257		26	2
Albania	518	24	26	277	215	5	180	9	4,827	1,677
Uruguay	502	9	9	286	207	13	145	3	11,239	3,235
Kyrgyzstan	466	17	5	91	370	5	71	0.8	26,147	4,008
Channel Islands	457	10	19	73	365		2,629	109	3,320	19,095
Nigeria	442	35	13	152	277	2	2	0.06	5,000	24
Bolivia	441	44	29	14	398	3	38	2	2,185	187
Guinea	438	34	1	49	388		33	0.08
San Marino	426	33	38	55	333	15	12,555	1,120	846	24,933
Honduras	426	7	35	9	382	10	43	4	2,012	203
Malta	412	13	3	82	327	4	933	7	21,164	47,932
Jordan	402	1	7	259	136	5	39	0.7	20,500	2,009
Taiwan	395		6	155	234		17	0.3	50,703	2,129
R_union	394	3	0	237	157	4	440
Palestine	374		2	63	309		73	0.4	17,329	3,397
Georgia	348	42	3	76	269	6	87	0.8	5,027	1,260
Senegal	335	21	2	194	139	1	20	0.1
Mauritius	324		9	81	234	3	255	7	8,279	6,510
Montenegro	303	15	4	55	244	7	482	6	3,874	6,168
Isle of Man	284	28	4	154	126	13	3,340	47	2,261	26,590
Vietnam	268		0	177	91	8	3		206,253	2,119
DRC	267	13	22	23	222		3	0.2
Sri Lanka	238		7	68	163	1	11	0.3	4,768	223
Kenya	234	9	11	53	170	2	4	0.2	9,630	179
Mayotte	233	16	3	69	161	3	854	11	1,500	5,498
Venezuela	204	7	9	111	84	4	7	0.3	268,503	9,442
Guatemala	196	16	5	19	172	3	11	0.3	7,200	402
Faeroe Islands	184		0	169	15		3,766		5,765	117,983
Paraguay	174	13	8	30	136	1	24	1	4,267	598
Mali	171	23	13	34	124		8	0.6
El Salvador	164	5	6	33	125	2	25	0.9	8,333	1,285
Martinique	158		8	73	77	17	421	21
Guadeloupe	145		8	67	70	13	362	20
Jamaica	143	18	5	21	117		48	2	1,424	481
Rwanda	138	2	0	60	78		11		6,237	482
Brunei	136		1	108	27	2	311	2	10,826	24,746
Gibraltar	131		0	104	27	1	3,888		1,649	48,945
Cambodia	122		0	98	24	1	7		5,768	345
Congo	117		5	11	101		21	0.9
Trinidad and Tobago	114		8	20	86		81	6	1,282	916
Madagascar	111	1	0	33	78	1	4
